# Supplementary material for: A Macrophage Membrane–Polymer Hybrid Biomimetic Nanoplatform for Therapeutic Delivery of Somatostatin Peptide to Chronic Pancreatitis
Source: Pharmaceutics. 2022 Oct 30;14(11):2341. doi: 10.3390/pharmaceutics14112341 (PMC9698601; doi:10.3390/pharmaceutics14112341)
Supplement: Supplementary file 1 [file pharmaceutics-14-02341-s001.zip]

Archive with 1 entries (1 files):
- pharmaceutics-1952414-supplementary.pdf
